# Supplementary material for: Analysis of Animal Well-Being When Supplementing Drinking Water with Tramadol or Metamizole during Chronic Pancreatitis
Source: Animals (Basel). 2020 Dec 5;10(12):2306. doi: 10.3390/ani10122306 (PMC7762076; doi:10.3390/ani10122306)
Supplement: Supplementary file 1 [file animals-10-02306-s001.zip]

Archive with 2 entries (2 files):
- Supplementary File 1-2020-12-3.pdf
- Supplementary File 2-raw data-2020-12-3.xlsx
